# Supplementary material for: ISApl4, a New IS1595 Family Insertion Sequence Forming a Novel Pseudo-Compound Transposon That Confers Antimicrobial Multidrug Resistance in Actinobacillus pleuropneumoniae
Source: Antibiotics (Basel). 2025 Oct 14;14(10):1021. doi: 10.3390/antibiotics14101021 (PMC12561309; doi:10.3390/antibiotics14101021)
Supplement: Supplementary file 1 [file antibiotics-14-01021-s001.zip]

Archive with 1 entries (1 files):
- antibiotics-3881028-supplementary.pdf
